# Supplementary material for: Validation of Copy Number Variants Detection from Pregnant Plasma Using Low-Pass Whole-Genome Sequencing in Noninvasive Prenatal Testing-Like Settings
Source: Diagnostics (Basel). 2020 Aug 8;10(8):569. doi: 10.3390/diagnostics10080569 (PMC7460070; doi:10.3390/diagnostics10080569)
Supplement: Supplementary file 1 [file diagnostics-10-00569-s001.zip]

Archive with 3 entries (2 files):
- supplementary material/
- supplementary material/Supplementary table 1 - Fetal CNVs.xls
- supplementary material/Supplementary table 2 - Fetomaternal_maternal CNVs.xls
