# Supplementary material for: Validation of Copy Number Variants Detection from Pregnant Plasma Using Low-Pass Whole-Genome Sequencing in Noninvasive Prenatal Testing-Like Settings
Source: Diagnostics (Basel). 2020 Aug 8;10(8):569. doi: 10.3390/diagnostics10080569 (PMC7460070; doi:10.3390/diagnostics10080569)
Supplement: Supplementary file 1 [file diagnostics-10-00569-s001.zip › supplementary material/Supplementary table 1 - Fetal CNVs.xls]

## Sheet: Hárok1
Table 1. Detected fetal CNVs, samples sorted according to fetal fraction.
				CMA result	CNV detection result
ID	MA	GA	US findings/other	arr[hg19]	Fetal sex	UMR (M)	Size (Mb)	Fetal fraction (%)	CNV fraction (%)	Aberration	Detection
20818	28	12	NT 7mm	1q32.1q44(20318155–249212668)*3	XX	17.57	45.7	6.82	5.1	Dup 1q32.1–q44	yes
51252	30	19	family history	5p15.32p15.31(5,237,065–9,630,132)*1	XY	21.7	4.94	6.9	6.4	Del 5p15.32–p15.2	yes
54996	31	21	cheilognathopalatoschisis, biometric discrepancies	4p16.3p15.33(11901584.5–155535.5)*1	XY	21.1	12.78	7.1	7.8	Del 4p16.3–p15.33	yes
12660	29	13	multiple congenital defect, thymus not visible	22q11.21(18894835–21505417)*1	XY	17.82	2.6	7.2	–	–	no
20861	31	14	pedes equinovares	9q23(10686662–12302772)*1	XY	13.9	1.6	8.3	–	–	no
54958	29	18	thymus hypoplasia, ASD	17p13.3(24457–2393788)*1	XX	28.37	1.89	8.36	–	–	no
54958				22q13.32q13.33(49286759–51178264)*3	XX	28.37	2.22	8.36	8.2	Dup 22q13.32–q13.33	yes*
54988	33	21	tetralogy of Fallot, thymus not visible	22q11.21(18894835–21505417)*1	XY	20.3	1.78	9.3	14.8	Del 22q11.21	yes**
54956	30	24	tetralogy of Fallot, thymus not visible	22q11.21(18661724–21505417)*1	XY	31.68	2.86	10.8	10	Del 22q11.22	yes*
59390	42	16	genetic disease in family history	22q11.1q11.21(17096855–18641468)*4	XY	21.04	1.12	10.8	21.3	Dup 22q11.1–q11.21	yes
54983	32	14	cheilognathopalatoschisis, fetal hydrops, umbilical artery aplasia, small nasal bone	10p15.3p14(126361–11795054)*3	XY	20.7	11.62	10.8	11.2	Dup 10p15.3–p14	yes
	32	14	cheilognathopalatoschisis, fetal hydrops, umbilical artery aplasia, small nasal bone	13q33.2q34(105789470–114096042)*1	XY	20.7	8.46	10.8	10.8	Del 13q33.2–q34	yes
20857	45	17	congenital heart defect, agenesis ductus venosus	13q33.2q34(106734832–115092648)*1	XY	16.12	7.9	11.2	5.4	Del 13q33.2–q34	yes
54974	37	13	nasal bone is not visible, mandibular hypoplasia, IVF	14q22.3q32.2(56668473.5–99995358.5)*3	XX	22.13	44.6	12.26	12.2	Dup 14q22.3–q32.2	yes
54946	33	15	tetralogy of Fallot	22q11.21(18894835–21505417)*3	XX	30.4	2.78	12.4	12.1	Dup 22q11.21	yes
54994	32	21	brachycephaly, ventriculomegaly, cerebellar vermis malrotation, agenesis corpus callosum	8p23.3p23.1(191530–6880363)*1	XX	20.9	6.72	12.86	14	Del 8p23.3–p23.1	yes
55564	34	23	aberant arteria subclavia, tricuspid regurgitation	Xp22.31(6460000–8120000)*3	XX	18.33	1.66	13.55	12.6	Dup Xp22.31	yes
20856	22	20	hydrocephalus, pedes equinovares	7q36.1q36.3(151254154–159124131)*1	XX	12.24	7.5	14.59	12.7	Del 7q36.1–q36.3	yes
	22	20	hydrocephalus, pedes equinovares	16q22.1q24.3(69951979–90148393)*3	XX	12.24	20		15.8	Dup 16q22.1–q24.3	yes
51368	38	15	congenital heart defect	22q11.21(18894821–21505417)*1	XY	23.78	1.82	16.5	16.4	Del 22q11.21	yes
20860	29	13	NT 4.5mm, susp. horseshoe kidney	12q24.33(131291456–133773528)*1	XX	14.14	2.48	16.74	15.1	Del 12q24.33	yes
	29	13	NT 4.5mm,susp- horseshoe kidney	10q26.2q26.3(127904679–135434178)*3	XX	14.14	7.52	16.74	19	Dup 10q26.2–q26.3	yes
54971	31	16	CNS abnormalities, absence cavum septum pellucidi, fetal hypotrophy	16p13.3–p24.3*3, mosaic	XX	27.5	88.89	16.79	16.4	Dup 16p13.3–q25.3	yes
54992	29	22	agenesis ductus venosus, septal interventricular defect	13q12.12(23566962–24910743)*3	XX	21	1.9	17.14	17.4	Dup 13q12.12	yes
55232	18	12	alobar holoprosencephaly	13q31.1–q34(100671432.5–115019700.5)*1	XY	14.3	30.8	17.2	16.3	Del 13q31.1–q34	yes
54893	33	16	fetal stigma, congenital heart defects, biometric discrepancies, gallbladder not visible, T18 1:81	16p13.3–q24.3*3, mosaic	XX	20.64	90	17.42	16.7	Dup 16p13.3–q24.3	yes
20859	33	23	congenital heart defect, polyhydramnion, hepatomegaly	11p15.4(3993342–5413545)*1	XX	22.11	1.42	19.94	23.8	Del 11p15.4	yes
54993	33	12	nasal bone not visible, NT 5 mm	18p11.32p11.21(99191.0–10965433.0)*1	XY	20.2	12.8	20.1	20	Del 18p11.32–p11.21	yes
	33	12	nasal bone not visible, NT 5 mm	9p24.3p21.2(104475.5–26609645.0)*3	XY	20.2	26.96	20.1	20.5	Dup 9p24.3–p21.2	yes
54973	27	21	small nasal bone	6p22.1p25.3(103351.0–29733914.5)*3	XX	23.3	28.74	22	23.1	Dup 6p22.1–p25.3	yes
12661	25	21	bilateral ventriculomegaly, tricuspid valve dysplasia, cardiomegaly, cheilognathopalatoschisis, hyperechogenic kidneys	9q34.3(138347825–141006966)*3	XY	18.1	2.7	30.1	31.6	Dup 9q34.3	yes
	25	21	bilateral ventriculomegaly, tricuspid valve dysplasia, cardiomegaly, cheilognathopalatoschisis, hyperechogenic kidneys	1p36.33p36.23(779727–8231974)*1	XY	18.1	7.5	30.1	31.7	Del 1p36.33–p36.23	yes
MA – maternal age; GA – gestational age (weeks); US – ultrasound; UMR – uniquely mapped reads; M – million; Mb – megabase; * – detection failed when downsampled to 20 M UMR; ** – detection due to tetraplication
