# Supplementary material for: Validation of Copy Number Variants Detection from Pregnant Plasma Using Low-Pass Whole-Genome Sequencing in Noninvasive Prenatal Testing-Like Settings
Source: Diagnostics (Basel). 2020 Aug 8;10(8):569. doi: 10.3390/diagnostics10080569 (PMC7460070; doi:10.3390/diagnostics10080569)
Supplement: Supplementary file 1 [file diagnostics-10-00569-s001.zip › supplementary material/Supplementary table 2 - Fetomaternal_maternal CNVs.xls]

## Sheet: Hárok1
Table 2. Detected fetomaternal/maternal CNVs, samples sorted according to fetal fraction
				CMA result	CNV detection result
ID	MA	GA	US findings/other	arr[hg19]	Fetal sex	UMR (M)	Size (Mb)	Fetal fraction (%)	CNV fraction (%)	Aberration	Detection
55763	39	17	family history	Xp22.31(6551155–8032120)*3	XX	23.8	1.64	5.72	99.8	Dup Xp22.31	yes
54949	34	16	hydronephrosis	14q22.3q23.2(56505599–64502985)*3	XY	28.01	8.02	8.49	100.3	Dup 14q22.3–q23.3	yes
54990	30	18	family history	4q35.1q35.2(184156280–190469337)*1	XY	21.72	6.68	8.82	96.5	Del 14q35.1–q35.2	yes
54941	26	15	NT 4.2 mm	1p21.2p13.3(101995745–107841017)*1	XX	28.12	5.9	9.07	97.4	Del 1p21.2–p13.3	yes
54899	41	17	oligohydramnion, hyperechogenic fetal bowel, T21 risk 1:19	14q22.1q22.3(53309590–56354575)*3	XX	20.67	3.08	10.32	101.4	Dup 14q22.1–q22.3	yes
54963	27	17	family history	15q25.2q25.3(83229665–85728844)*3	XX	2020-01-26	2.48	11.27	102.8	Dup 15q25.2– 25.3	yes
54963				Xp21.3(28429162–28863790)*3		26.1	0.46		109.9	Dup Xp21.3	yes
20856	22	20	CNS abnormalities, pedes equinovares	7p12.1(51700000–54760000)*3	XX	12.24	1.06	14.59	107	Dup 7p12.1	yes
54897	31	18	ventriculomegaly, hyperechogenic fetal bowel	5p15.33(3057571–4014761)*3	XX	24.54	1.04	16.1	102.2	Dup 5p15.33	yes
54897				20p12.3(8117883–8558193)*1		24.54	0.46		108.6	Del 20p12.3	yes
54991	27	16	tricuspid regurgitation	2p15p14(63646819–64634038)*3	XY	20.53	1	16.7	97.3	Dup 2p15–p14	yes
MA – maternal age; GA – gestational age (weeks); US – ultrasound; UMR – uniquely mapped reads; M – million; Mb – megabase; * – detection failed when downsampled to 20 M UMR; ** – detection due to tetraplication

## Sheet: Hárok2
102.2									12
108.6									12
101.4									12
96.5									13
97.3									13
97.4									13
100.3									14
102.8									14
109.9									15
107									15
99.8									15
101.4	median	(97,3-109,9)	4.61	STDEV					16
4.61637	ST								16
									16
									16
									16
									17
									17
									17
									15
									18
									18
									18
									19
									20
									20
									21
									21
									21
									21
									21
									22
									23
									23
									24
